# Supplementary material for: Reliability of the Five Step Assessment and Its Coefficients of Impairment in Spastic Paresis
Source: Arch Rehabil Res Clin Transl. 2025 Feb 22;7(2):100444. doi: 10.1016/j.arrct.2025.100444 (PMC12265912; doi:10.1016/j.arrct.2025.100444)
Supplement: Supplementary file 2 — Appendix 3 Five Step Assessment of spastic paresis in the lower limb Abbreviations: CF, coefficient of fatigability; CSH, coefficient of shortening; CSP, coefficient of spasticity; CW, coefficient of weakness; XA, angle of match between agonist effort and passive and active resistances from the antagonist; XA15, residual angle of match after 15 seconds of maximal amplitude active movements; XV1, maximal clinical extensibility; XV3, angle of catch or clonus; Y, grade of spasticity. [file mmc2.xlsx]

## Sheet: Appendix 2
	Five-Step Assessment in Spastic Paresis - Upper limb
	Modified Frenchay Scale		Movement	Tested muscles	Clinical measures					Coefficients of impairment
			Shoulder		XV1	XV3	Y	XA	XA15	Coeff.of shortening	Coeff. of spasticity	Coeff. of weakness	Coeff. of fatigability
	Jar		Flexion - elbow straight	LD, TM, Rh-MT>60°, PM>90°
	Big bottle		Flexion - elbow bent	LD, TM, Rh-MT>60°, PM>90°, LHT
	Small bottle		Extension	AD, SS, CB
	Cup		Vertical abduction/lateral elevation	LD, PM, Rh, MT
	Paper pad		Horizontal abduction	PM, Tm, IS
	Comb		External rotation - shoulder neutral	SS, PM
	Clothe pins		External rotation - shoulder flexed	SS, PM + LD, TM
	Toothpaste		Internal rotation	IS, Tm, PD
	Fork		Elbow
	Broom		Extension shoulder neutral	BB, B, BR
	MEAN		Extension shoulder flexed	BB, B, BR
			Flexion - shoulder neutral	TB without LHT
			Flexion - flexed shoulder	TB with LHT
			Supination - elbow flexed	PQ
			Supination - elbow straight	PQ+PT
			Pronation - elbow flexed	Supinator + BB
			Pronation - elbow straight	Supinator
			Wrist
			Extension - elbow flexed	FCR, FCU, FDS, FDP
			Extension - elbow straight	FCR, FCU, FDS, FDP
			Flexion - elbow flexed	ECU, EDC
			Flexion - elbow straight	ECU, EDC, ECRB, ECRL
			Fingers
			Extension PIII/PII - wrist and MCP neutral	FDP II, III, IV, V
			Extension PII/MC - wrist and MCP neutral	FDS, FDP II-V, PIO, DIO
			Extension PI/MC - wrist flexed	PIO, DIO, lumbricals
			Extension I - wrist neutral	FPL, FPB
			Extension I - wrist flexed	FPB
			Thumb de-opposition (long abduction+ext)	Opponens pollicis
			Thumb short abduction	Adductor pollicis
	Appendix 1. Five-Step Assessment in Spastic Paresis at upper limb. Abbreviations: XV1, maximal clinical extensibility; XV3, angle of catch or clonus; Y, grade of spasticity; XA, angle of match, between maximal agonist efforts and passive and active resistances from tested muscle (maximal active range of motion); XA15, residual angle of match after 15 seconds of repeated maximal amplitude active m…
