# Supplementary material for: Reliability of the Five Step Assessment and Its Coefficients of Impairment in Spastic Paresis
Source: Arch Rehabil Res Clin Transl. 2025 Feb 22;7(2):100444. doi: 10.1016/j.arrct.2025.100444 (PMC12265912; doi:10.1016/j.arrct.2025.100444)
Supplement: Supplementary file 3 — Appendix 4 Protocol for the Five Step Assessment (FSA) of soleus Abbreviations: XA, angle of match between agonist effort and passive and active resistances from the antagonist; XA15, residual angle of match after 15 seconds of maximal amplitude active movements; XV1, maximal clinical extensibility; XV3, angle of catch or clonus; Y, grade of spasticity. [file mmc3.xlsx]

## Sheet: Appendix 3
	Five-Step Assessment in Spastic Paresis - Lower limb
	10 meter Ambulation Test		Number of steps		Seconds		Speed (meters/second)		Step length (meters)		Cadence (steps/sec)
	Shoes + splint + cane	Comfortable
		Maximal
	Shoes + splint - no cane	Comfortable
		Maximal
	Shoes - no splint + cane	Comfortable
		Maximal
	Shoes - no splint - no cane	Comfortable
		Maximal
	Barefoot + cane	Comfortable
		Maximal
	Barefoot no cane	Comfortable
		Maximal
	Step-wise technical assessment		Soleus		Soleus + gastrocnemius		Gluteus maximus		Gluteus maximus + hamstrings		Vastus muscles		Vastus + rectus femoris
			Left	Right	Left	Right	Left	Right	Left	Right	Left	Right	Left	Right
	Maximal clinical extensibility	XV1
	Angle of catch	XV3
	Spasticity grade	Y
	Angle of match	XA
	Angle of match at 15 sec	XA15
	Nb of max ampl mvts in 15 sec	N15
	Coefficient of shortening	CSH
	Coefficient of spasticity	CSP
	Coefficient of weakness	CW
	Coefficient of fatigability	CF
	Appendix 2. Five-Step Assessment in Spastic Paresis in lower limb. Abbreviations: XV1, maximal clinical extensibility; XV3, angle of catch or clonus; Y, grade of spasticity; XA, angle of match, between maximal agonist efforts and passive and active resistances from tested muscle (maximal active range of motion); XA15, residual angle of match after 15 seconds of repeated maximal amplitude active m…
