# Supplementary material for: Reliability of the Five Step Assessment and Its Coefficients of Impairment in Spastic Paresis
Source: Arch Rehabil Res Clin Transl. 2025 Feb 22;7(2):100444. doi: 10.1016/j.arrct.2025.100444 (PMC12265912; doi:10.1016/j.arrct.2025.100444)
Supplement: Supplementary file 4 — Supplemental material. Mean intra- and inter-rater percent agreement, Fleiss' kappa coefficients ± standard error (SE), [95% CI] and Gwet's agreement coefficients (AC) ± standard error (SE), [IC 0.95%] for Spasticity grade (Y) per muscle group. CI, confidence interval; SE, standard error. [file mmc4.xlsx]

## Sheet: Appendix 4
	SOLEUS	Patient installation	FSA Step	Measures	Goniometer	Instructions	Illustrations
		─ Strict supine position ─ Tilt of table: 0° ─ Knee flexion 90° ─ Heel on table ─ Arms along body	2	XV1 Maximal clinical extensibility	No	Patient is at rest, the evaluator performs maximum passive ankle dorsiflexion with the knee flexed and measures the final maximum angle XV1 in degrees without goniometry (visual measurement)
			3	XV3 Angle of catch or clonus	No	Patient is at rest, the evaluator stretches the soleus as quickly as possible after three brisk movements of plantar flexion and measures the angle of catch or clonus XV3 in degrees without goniometry (visual measurement)
		Bony landmarks
		Fixed reference: Line connecting the fibular head to external malleolus		Y Grade of spasticity		The evaluator defines the spasticity grade Y according to the following scale: Y=0 : no spasticity; Y=1, minimal resistance along movement but without catch; Y=2, catch and release; Y=3, clonus < 10 seconds; Y=4, clonus > 10 seconds
		Center: External malleolus
		Mobile reference: Line parallel to the posterior third or the external aspect of the foot, crossing the external malleolus
			4	XA Angle of match	Yes	The patient attemps to perform active ankle dorsiflexion of maximum amplitude and the evaluator measures the angle XA in degrees using a goniometer
			5	XA15 Residual angle of match	Yes	The patient attemps to perform a series of maximal amplitude alternating dorsiflexions and plantar flexions and the evaluator measures the angle XA15 of the last effort using a goniometer
				N15 Number of efforts after 15 seconds		The evaluator also reports the number of efforts made by the patient during the 15 seconds
