# Supplementary material for: Reliability of the Five Step Assessment and Its Coefficients of Impairment in Spastic Paresis
Source: Arch Rehabil Res Clin Transl. 2025 Feb 22;7(2):100444. doi: 10.1016/j.arrct.2025.100444 (PMC12265912; doi:10.1016/j.arrct.2025.100444)
Supplement: Supplementary file 6 [file mmc6.xlsx]

## Sheet: Supplemental material
		Intra-rater								Inter-rater
		Percent Agreement		Fleiss' Kappa			Gwet's AC			Percent Agreement		Fleiss' Kappa			Gwet's AC
		Coefficient ± SE		Coefficient ± SE	95% CI		Coefficient ± SE	95% CI		Coefficient ± SE		Coefficient ± SE	95% CI		Coefficient ± SE	95% CI
	Shoulder extensors	0.99±0.01		0.54±0.11	[0.33-0.76]		0.99±0.01	[0.98-0.99]		0.99±0.01		0.58±0.15	[0.28-0.89]		0.99±0.01	[0.98-1.00]
	Elbow flexors	0.99±0.01		0.70±0.07	[0.55-0.84]		0.99±0.01	[0.98-1.00]		0.99±0.01		0.70±0.11	[0.47-0.93]		0.99±0.01	[0.98-1.00]
	Wrist flexors	0.98±0.01		0.54±0.06	[0.41-0.66]		0.97±0.01	[0.96-0.98]		0.98±0.01		0.46±0.11	[0.23-0.69]		0.98±0.01	[0.96-0.99]
	Finger flexors	0.98±0.01		0.64±0.06	[0.51-0.77]		0.97±0.01	[0.96-0.98]		0.98±0.01		0.61±0.10	[0.39-0.83]		0.97±0.01	[0.96-0.98]
	Gluteus maximus	0.98±0.01		0.31±0.10	[0.10-0.52]		0.98±0.01	[0.97-0.99]		0.99±0.01		0.36±0.15	[0.03-0.68]		0.98±0.01	[0.97-1.00]
	Rectus femoris	0.98±0.01		0.64±0.03	[0.56-0.70]		0.95±0.01	[0.94-0.96]		0.98±0.01		0.61±0.06	[0.49-0.73]		0.96±0.01	[0.94-0.98]
	Soleus	0.99±0.01		0.87±0.06	[0.74-0.99]		0.99±0.01	[0.98-0.99]		0.99±0.01		0.84±0.12	[0.59-1.00]		0.98±0.01	[0.97-1.00]
	Gastrocnemius	0.99±0.01		0.62±0.08	[0.44-0.79]		0.98±0.01	[0.96-1.00]		0.98±0.01		0.59±0.13	[0.31-0.86]		0.98±0.01	[0.96-1.00]
